# Supplementary material for: Powdery Mildew Resistance Genes in European Barley Cultivars Registered in the Czech Republic from 2016 to 2020
Source: Genes (Basel). 2022 Jul 18;13(7):1274. doi: 10.3390/genes13071274 (PMC9321177; doi:10.3390/genes13071274)
Supplement: Supplementary file 1 [file genes-13-01274-s001.zip]

Archive with 1 entries (1 files):
- genes-1807538-supplementary.xlsx
