# Supplementary material for: Powdery Mildew Resistance Genes in European Barley Cultivars Registered in the Czech Republic from 2016 to 2020
Source: Genes (Basel). 2022 Jul 18;13(7):1274. doi: 10.3390/genes13071274 (PMC9321177; doi:10.3390/genes13071274)
Supplement: Supplementary file 1 [file genes-13-01274-s001.zip › genes-1807538-supplementary.xlsx]

## Sheet: SY Maliboo
Table S1. Infection responses (IRs) developed on leaf segments excised from plants of F2 generation grown from seed of 40 individually harvested ears of hybrid winter barley cultivar SY Malibo after inoculation with 48 Blumeria graminis f. sp. hordei isolates.
Cultivar	Sum of IRs:	Standard											Isolates of Blumeria graminis f. sp. hordei, their designation, year of collection and country of origin
		genotype	J-462	Race I	PF-512	Z-6	GH	54	120	I-162	3-33	C-132	MN-A	MN-B	KM18	EmA30	MK26	R-86	R-2	E-6	J-20	K-200	B-2-1	K-3	I-20	C-10	C-109	A-23	Y-14	A-7	I-16	21	I-167	L-209	C-73	K-2	X-4	M-236	X-30	F-8	M-4	F-72	A-2	M-8	A-4	A-6	C-7	K-1	L-2
		possessing the Ml	1979	1953	2001	2014	2005	2005	b1999	2009	2003	2002	2016	2016	1975	b1976	1976	1986	2018	2011	2004	2009	2014	2015	2011	2010	2008	2009	2013	2012	2012	1997	2009	2009	1999	2011	2010	2009	2012	2010	2015	2007	2015	2017	2019	2019	2019	2019	2019
		resistance gene	ISR	JAP	CZ	CZ	AUS	URQ	D	CZ	CHI	CZ	USA	USA	SW	SW	SW	DK	RUS	CZ	CZ	CZ	CZ	CZ	CZ	CZ	CZ	CZ	CZ	CZ	CZ	CZ	CZ	CZ	CZ	CZ	CZ	CZ	CZ	CZ	CZ	CZ	CZ	CZ	CZ	CZ	CZ	CZ	CZ
SY Maliboo			0	0	2	2	2-3	3-4	2	4	1-2	4	1-2	1-2	4	4	4	4	4	3-4	4	4	4	4	4	4	4	4	4	3-4	3-4	4	4	4	4	4	4	4	4	4	4	4	0	4	4	4	2-3	4	4
SY Maliboo			0	0	2-3	2	2-3	1-2	2	0	0	4	3	3-4	3-4	4	4	4	4	4	4	4	4	4	4	4	4	3	4	4	3-4	4	4	4	4	4	4	4	4	4	4	4	3	4	4	4	4	4	4
SY Maliboo			0	0	2	2	0	3-4	2	0	3-4	4	1	1-2	3	4	4	4	4	4	4	4	4	4	4	4	4	4	4	4	3-4	4	4	4	4	4	4	4	4	4	4	4	3	4	4	4	4	4	4
SY Maliboo			0	0	2	2	0	4	1-2	0	4	1-2	1	1-2	4	4	4	4	4	4	3-4	4	4	4	4	4	4	4	4	4	3-4	4	4	4	4	4	4	4	4	4	4	4	3	4	4	4	4	4	4
SY Maliboo			0	0	2	2	1	2	3-4	0	4	1	4	1-2	4	4	4	4	4	4	4	4	4	4	4	4	4	4	4	4	3-4	4	4	4	4	4	4	4	4	4	4	4	3	4	4	4	4	4	4
SY Maliboo			0	0	2	2	2-3	4	2	1-2	0	1	1-2	3-4	3-4	4	4	4	4	4	4	4	4	3-4	4	4	4	4	4	4	3-4	4	4	4	4	4	4	4	4	4	4	4	3	4	4	4	4	4	4
SY Maliboo			0	0	2	0	2-3	3-4	2	1-2	4	4	1	1-2	2-3	4	4	4	4	4	4	4	3-4	3	4	3	4	4	4	4	3-4	4	4	4	4	4	4	4	4	4	4	4	3	4	4	4	4	4	4
SY Maliboo			0	0	1-2	2	2-3	3-4	3-4	1	0	4	1-2	3-4	4	4	4	4	4	4	4	4	3-4	4	4	4	4	4	4	4	3-4	4	4	4	4	4	4	4	4	4	4	4	3-4	4	4	4	4	4	4
SY Maliboo			0	0	2	2	2-3	2	2	4	0	1-2	4	1-2	4	4	4	4	4	4	4	4	4	3-4	4	4	4	4	4	4	3-4	4	4	4	4	4	4	4	4	4	4	4	3-4	4	4	4	4	4	4
SY Maliboo			0	0	2	2	2-3	4	3-4	4	4	4	1-2	1-2	4	4	4	4	4	4	4	4	4	3	4	3-4	4	4	2	3-4	3-4	4	4	4	4	4	4	4	4	4	4	4	3-4	4	4	4	4	4	4
SY Maliboo			0	0	3-4	2	2-3	1-2	2-3	0	1-2	1-2	1-2	0	4	4	3-4	4	4	4	4	4	4	4	4	4	4	4	4	4	3-4	4	4	4	4	4	4	4	4	4	4	4	4	4	4	4	4	4	4
SY Maliboo			0	0	2	1-2	2-3	4	2	0	0	4	1-2	3-4	4	4	4	2	3	4	4	4	4	4	3	4	3-4	4	4	4	3-4	4	4	4	4	4	4	4	4	4	4	4	4	4	4	4	4	4	4
SY Maliboo			0	0	2	2	0	4	3-4	0	4	4	4	4	4	4	4	4	4	3-4	4	4	4	4	4	4	4	4	4	4	3-4	4	4	4	4	4	4	4	4	4	4	4	4	4	4	4	4	4	4
SY Maliboo			0	0	2	2	2-3	3-4	1	1	0	2-3	4	1-2	3-4	2-3	4	4	4	3	4	4	3-4	4	4	4	4	4	4	4	3-4	4	4	4	4	4	4	4	4	4	4	4	4	4	4	4	4	4	4
SY Maliboo			0	0	2-3	2	0	4	3-4	1	4	1-2	1-2	1-2	3-4	4	4	4	4	2-3	3	4	4	3	4	3	4	4	4	4	3-4	4	4	4	4	4	4	4	4	4	4	4	4	4	4	4	4	4	4
SY Maliboo			0	0	2	2	0	1-2	2	1-2	1-2	4	1-2	1-2	4	4	4	4	4	4	3-4	4	4	4	4	4	4	4	4	4	3-4	4	4	4	4	4	4	4	4	4	4	4	4	4	4	4	4	4	4
SY Maliboo			0	0	2	2	0	4	3-4	1-2	0	1-2	4	1-2	4	4	4	4	4	3	3	4	4	4	4	4	4	4	4	4	3-4	4	4	4	4	4	4	4	4	4	4	4	4	4	4	4	4	4	4
SY Maliboo			0	0	2	2	0-1	4	1-2	1-2	1-2	2-3	4	4	3-4	4	4	4	4	4	2-3	4	4	3	4	4	4	4	4	4	3-4	4	4	4	4	4	4	4	4	4	0(3)	4	4	4	4	4	4	4	4
SY Maliboo			0	0	2	2	2-3	1-2	3-4	1-2	2	4	1-2	1-2	3-4	4	4	4	4	4	4	4	4	4	4	4	4	4	4	4	3-4	4	4	4	4	4	4	4	4	4	4	4	4	4	4	4	4	4	4
SY Maliboo			0	0	1-2	2	2-3	2	3-4	1-2	0	4	4	4	4	4	4	4	4	3-4	4	4	4	4	4	4	4	4	4	4	3-4	4	4	4	4	4	4	4	4	4	4	4	4	4	4	4	4	4	4
SY Maliboo			0	0	2	2	0	3-4	3-4	1-2	3	1-2	1-2	4	2-3	4	4	4	4	3	4	4	4	3	4	4	3	4	4	2	3-4	4	4	4	4	4	4	4	4	4	4	4	4	4	4	4	4	4	4
SY Maliboo			0	0	1-2	2	0	4	3-4	1-2	3-4	4	1-2	1-2	3-4	4	4	4	4	4	4	4	4	4	4	4	4	4	4	4	3-4	4	4	4	4	4	4	4	4	4	4	4	4	4	4	4	4	4	4
SY Maliboo			0	0	2	2	2	0	3-4	1-2	4	1	1-2	4	4	4	4	4	4	4	4	4	4	4	4	4	4	4	4	4	3-4	4	4	4	4	4	4	4	4	4	4	4	4	4	4	4	4	4	4
SY Maliboo			0	0	2	2	2	3-4	3-4	1-2	4	4	1-2	0	3-4	4	4	4	4	4	4	4	4	4	4	4	4	4	4	4	3-4	4	4	4	4	4	4	4	4	4	4	4	4	4	4	4	4	4	4
SY Maliboo			0	0	2-3	2	2-3	2	2	1-2	4	2-3	1-2	1-2	3	4	4	4	4	4	2-3	2-3	2-3	3-4	4	3	3	4	4	3-4	3-4	4	4	4	4	4	4	4	4	4	4	4	4	4	4	4	4	4	4
SY Maliboo			0	0	2	2	2-3	2	2	1-2	4	2	3	1	4	3	4	4	4	2-3	4	4	4	4	4	4	4	4	4	4	3-4	4	4	4	4	4	4	4	4	4	4	4	4	4	2-3	4	4	4	4
SY Maliboo			0	0	1-2	2	2-3	3-4	3-4	1-2	4	4	4	1-2	4	4	4	4	4	4	2-3	4	4	4	4	3	4	4	4	3-4	3-4	4	4	4	4	4	4	4	4	4	4	4	4	4	4	4	4	4	4
SY Maliboo			0	0	2	2	0	2	2	4	0(2)	4	4	1	4	4	4	4	4	3-4	4	4	4	4	4	4	4	4	4	4	3-4	4	4	4	4	4	4	4	4	4	4	4	4	4	4	4	4	4	4
SY Maliboo			0	0	2	2	2-3	1-2	2	4	0	1	4	1-2	2	4	4	4	4	3	4	4	4	4	4	4	4	4	4	4	3-4	4	4	4	4	4	4	4	4	4	4	4	4	4	4	4	4	4	4
SY Maliboo			0	0	2	2	2-3	4	0-1	4	0	4	1	1-2	4	4	4	4	4	4	4	4	4	3	4	4	4	4	4	4	3-4	4	4	4	4	4	4	4	4	4	4	4	4	4	4	4	4	4	4
SY Maliboo			0	0	2	2	2-3	4	2	4	0-1	4	4	1-2	4	4	4	4	4	3-4	4	4	4	4	4	4	3	4	4	3-4	3-4	4	4	4	4	4	4	4	4	4	4	4	4	4	4	4	4	4	4
SY Maliboo			0	0	2	2	2-3	4	2	4	2	1-2	1	1-2	3-4	4	4	4	4	4	4	4	4	4	4	4	4	4	4	4	3-4	4	4	4	4	4	4	4	4	4	4	4	4	4	4	4	4	4	4
SY Maliboo			0	0	2	2	0	2	1-2	4	3	1	4	1	4	4	4	4	4	3-4	4	4	4	4	4	4	4	4	4	4	3-4	4	4	4	4	4	4	4	2	4	4	4	4	4	4	4	4	4	4
SY Maliboo			0	0	1-2	2	0(2)	1-2	3-4	4	4	1-2	4	0	4	3-4	4	4	4	4	4	4	4	4	4	4	4)	4	4	4	3-4	4	4	4	4	4	4	4	4	4	4	4	4	4	4	4	4	4	4
SY Maliboo			0	0	2	2	2	3-4	2	4	4	4	4	1-2	4	4	4	4	4	4	4	4	4	4	4	3	4	4	4	4	3-4	4	4	4	4	4	4	4	4	4	4	4	4	4	4	4	4	4	4
SY Maliboo			0	0	2	2	2-3	1-2	2	4	3	1-2	1-2	3-4	4	4	4	4	0-1	4	4	4	4	4	3	4	2	3	4	4	3-4	4	4	4	4	4	4	4	4	4	4	4	4	4	2-3	4	4	4	4
SY Maliboo			0	0	2	2	2-3	1-2	0-1	4	4	4	1	1-2	3-4	4	4	4	4	3	4	4	4	4	4	4	4	4	4	4	3-4	4	4	4	4	4	4	4	4	4	4	4	4	4	4	4	4	4	4
SY Maliboo			0	0	2	2	2-3	2	3-4	4	4	1	4	0-1	4	3	4	4	4	4	4	4	3	3	4	4	4	4	4	4	3-4	4	4	4	4	4	4	4	4	4	4	4	4	4	4	4	4	4	4
SY Maliboo			0	0	2-3	2	2-3	2-3	1-2	4	4	0	1-2	1-2	4	4	4	4	4	4	4	4	4	4	4	4	4	4	4	4	3-4	4	4	4	4	4	4	4	4	4	4	4	4	4	4	4	4	4	4
SY Maliboo			0	0	2	2	2-3	4	2	4	4	4	4	0-1	4	4	4	4	4	4	4	4	4	4	3	4)	4	4	4	4	3-4	4	4	4	4	4	4	4	4	4	4	4	4	4	4	4	4	4	4
	0, 0-1, 1		40	40	0	1	12	1	3	10	11	7	6	8	0	0	0	0	1	0	0	0	0	0	0	0	0	0	0	0	0	0	0	0	0	0	0	0	0	0	0	0	1	0	0	0	0	0	0
	1-2, 2, 2-3		0	0	39	39	28	17	22	14	7	13	16	22	3	1	0	1	0	2	3	1	1	0	0	0	1	0	1	1	0	0	0	0	0	0	0	0	1	0	1	0	0	0	2	0	1	0	0
	3, 3-4, 4		0	0	1	0	0	22	15	16	22	20	22	10	37	39	40	39	39	38	37	39	39	40	40	40	39	40	39	39	40	40	40	40	40	40	40	40	39	40	39	40	39	40	38	40	39	40	40
		none	4	4	4	4	4	4	4	4	4	4	4	4	4	4	4	4	4	4	4	4	4	4	4	4	4	4	4	4	4	4	4	4	4	4	4	4	4	4	4	4	4	4	4	4	4	4	4
		aLo	0	0	4	4	4	4	4	4	4	4	4	4	4	4	4	4	4	4	4	4	4	4	4	4	4	4	4	4	4	4	4	4	4	4	4	4	4	4	4	4	4	4	4	4	4	4	4
		h	NA	4	4	4	2	2	2	2	2	2	2	2	4	4	4	4	4	4	4	4	4	4	4	4	4	4	4	4	4	4	4	4	4	4	4	4	4	4	4	4	4	4	4	4	4	4	4
		unknown	NA	NA	2	2	2	4	4	4	4	4	4	4	4	4	4	4	4	4	4	4	4	4	4	4	4	4	4	4	4	4	4	4	4	4	4	4	4	4	4	4	4	4	4	4	4	4	4
[truncated: 1 more columns]
